# Supplementary material for: Evaluating Metabolite-Based Biomarkers for Early Diagnosis of Pancreatic Cancer: A Systematic Review
Source: Metabolites. 2023 Jul 22;13(7):872. doi: 10.3390/metabo13070872 (PMC10384620; doi:10.3390/metabo13070872)
Supplement: Supplementary file 1 [file metabolites-13-00872-s001.zip]

Archive with 1 entries (1 files):
- metabolites-2472050-supplementary.pdf
